# Supplementary material for: Nonlinear characteristics of gait signals in neurodegenerative diseases
Source: Front Neurol. 2025 Jun 16;16:1607273. doi: 10.3389/fneur.2025.1607273 (PMC12206782; doi:10.3389/fneur.2025.1607273)
Supplement: Supplementary file 1 [file Data_Sheet_1.zip]

Archive with 17 entries (17 files):
- als-1.opju
- als-2-滤波前后对比.opju
- als复杂度对照图.opju
- Als小波熵对照图.opju
- Als小波系数对照图.opju
- als样本熵对照图.opju
- hunt复杂度对照图.opju
- Hunt小波熵对照图.opju
- Hunt小波系数对照图.opju
- Hunt样本熵对照图.opju
- park复杂度对照图.opju
- Park小波熵对照图.opju
- Park小波系数对照图.opju
- Park样本熵对照图.opju
- UNTITLED.opju
- 复杂度对照图.opju
- 左右步幅复杂度对照图.opju
