# Supplementary material for: Nonlinear characteristics of gait signals in neurodegenerative diseases
Source: Front Neurol. 2025 Jun 16;16:1607273. doi: 10.3389/fneur.2025.1607273 (PMC12206782; doi:10.3389/fneur.2025.1607273)
Supplement: Supplementary file 2 [file Data_Sheet_2.zip]

Archive with 60 entries (59 files):
- Data Sheet 1/
- Data Sheet 1/10a.png
- Data Sheet 1/10b.png
- Data Sheet 1/10c.png
- Data Sheet 1/10d.png
- Data Sheet 1/10e.png
- Data Sheet 1/1a.png
- Data Sheet 1/1b.png
- Data Sheet 1/1c.png
- Data Sheet 1/1d.png
- Data Sheet 1/2a.png
- Data Sheet 1/2b.png
- Data Sheet 1/2c.png
- Data Sheet 1/2d.png
- Data Sheet 1/2e.png
- Data Sheet 1/3a.png
- Data Sheet 1/3b.png
- Data Sheet 1/3c.png
- Data Sheet 1/3d.png
- Data Sheet 1/3e.png
- Data Sheet 1/4a.png
- Data Sheet 1/4b.png
- Data Sheet 1/4c.png
- Data Sheet 1/4d.png
- Data Sheet 1/4e.png
- Data Sheet 1/5a.png
- Data Sheet 1/5b.png
- Data Sheet 1/5c.png
- Data Sheet 1/5d.png
- Data Sheet 1/5e.png
- Data Sheet 1/6a.png
- Data Sheet 1/6b.png
- Data Sheet 1/6c.png
- Data Sheet 1/6d.png
- Data Sheet 1/6e.png
- Data Sheet 1/7a.png
- Data Sheet 1/7b.png
- Data Sheet 1/7c.png
- Data Sheet 1/7d.png
- Data Sheet 1/7e.png
- Data Sheet 1/8a.png
- Data Sheet 1/8b.png
- Data Sheet 1/8c.png
- Data Sheet 1/8d.png
- Data Sheet 1/8e.png
- Data Sheet 1/9a.png
- Data Sheet 1/9b.png
- Data Sheet 1/9c.png
- Data Sheet 1/9d.png
- Data Sheet 1/9e.png
- Data Sheet 1/Comparison complexity  between ALs and Ctrl(Figure2).opju
- Data Sheet 1/Comparison of complexity between HD and Ctrl(Figure4).opju
- Data Sheet 1/Comparison of complexity between PD and Ctrl (Figure3).opju
- Data Sheet 1/Comparison of data curves before and after filtering(Figure1).opju
- Data Sheet 1/Comparison of Wavelet coefficient between ALs and Ctrl(Figure8).opju
- Data Sheet 1/Comparison of Wavelet coefficient between HD and Ctrl(Figure10).opju
- Data Sheet 1/Comparison of Wavelet coefficient between PD and Ctrl(Figure9).opju
- Data Sheet 1/Comparison of wavelet entropy between ALs and Ctrl(Figure5).opju
- Data Sheet 1/Comparison of wavelet entropy between HD and Ctrl(Figure7).opju
- Data Sheet 1/Comparison of wavelet entropy between PD and Ctrl(Figure6).opju
